# Supplementary material for: The population and landscape genetics of the European badger (Meles meles) in Ireland
Source: Ecol Evol. 2018 Sep 12;8(20):10233–46. doi: 10.1002/ece3.4498 (PMC6206220; doi:10.1002/ece3.4498)
Supplement: Supplementary file 3 [file ECE3-8-10233-s003.xlsx]

## Sheet: Microsatellite data
Local ID	X	Y	County	Mel104		Mel106		Mel109		Mel111		Mel112		Mel117		Mel102		Mel105		Mel113		Mel115		Mel129		Mel103		Mel110		Mel114
9482	330500	342500	Down	321	323	224	228	112	112	134	140	418	418	192	192	194	194	134	142	117	123	339	339	217	217	261	263	330	332	234	236
9484	346500	361700	Down	327	327	224	224	112	112	134	134	426	428	172	172	194	194	142	142	117	117	331	339	217	225	257	263	330	330	234	234
9485	351800	356700	Down	327	331	224	226	112	112	134	140	418	428	184	192	190	194	132	142	117	121	331	351	219	225	263	263	324	330	234	236
9486	349400	358500	Down	327	331	224	224	112	112	134	134	426	428	190	190	194	194	134	142	117	123	331	339	215	217	257	263	326	326	232	234
9490	319800	335400	Down	327	327	224	224	112	112	134	140	418	426	172	172	194	196	124	142	117	127	331	335	217	219	261	263	326	330	234	236
9492	320400	339500	Down	323	329	224	224	112	112	134	134	426	428	172	190	194	196	124	124	117	121	331	331	217	217	263	263	332	332	234	238
9491	335800	344400	Down	327	329	224	224	112	112	134	134	426	428	172	190	194	194	124	142	127	127	331	339	217	217	263	263	332	332	234	234
9495	339200	352900	Down	327	327	224	224	112	112	134	144	426	428	190	192	194	194	124	136	117	121	331	331	217	217	263	263	330	332	234	234
9496	344400	367800	Down	317	323	224	226	112	112	134	140	418	426	190	190	194	194	142	142	121	121	331	331	217	225	261	263	330	332	234	238
9498	346900	367400	Down	321	321	224	224	102	112	134	134	426	428	188	190	194	196	132	138	121	123	331	331	217	217	261	263	332	332	234	234
9500	349300	348200	Down	323	329	224	228	112	112	134	140	426	426	172	190	194	194	124	142	121	121	331	351	215	217	257	263	330	332	234	236
101	353500	340200	Down	327	327	224	224	112	112	134	134	418	418	184	192	194	194	134	134	121	121	331	351	215	217	263	263	326	330	236	236
103	336800	364200	Down	327	329	224	228	112	112	134	134	426	428	190	192	196	196	142	142	117	121	331	347	217	217	263	263	330	332	234	238
108	342500	368600	Down	327	329	226	228	112	124	134	134	418	418	184	192	194	194	132	142	121	121	331	331	217	217	263	263	330	332	236	236
111	357900	378300	Down	327	329	222	228	112	112	134	134	426	430	172	184	194	196	136	142	121	127	331	339	217	217	263	263	326	332	232	234
113	322900	351400	Down	317	329	222	224	112	112	134	134	426	426	184	192	194	196	134	138	117	121	339	351	213	215	261	261	324	330	236	238
112	324500	352500	Down	317	327	218	224	112	112	134	134	426	428	172	172	194	194	142	142	117	121	331	331	217	225	261	261	324	332	236	236
41	345500	373900	Down	317	321	224	228	112	112	134	134	426	428	190	192	194	194	138	142	117	121	331	331	217	217	261	263	328	332	234	238
115	337100	353700	Down	327	329	224	224	112	112	134	140	426	428	184	190	196	196	142	142	117	121	331	331	217	217	263	263	328	332	234	236
NT1	350700	372500	Down	327	329	224	224	112	112	134	140	418	426	190	190	194	194	142	142	117	123	331	331	217	225	261	263	324	330	234	236
120	345900	375200	Down	329	331	224	224	112	112	134	140	418	430	184	190	194	194	142	142	121	121	331	351	215	217	263	263	326	328	234	236
121	353400	375300	Down	321	323	224	228	112	112	134	140	418	428	184	192	194	194	134	136	121	121	331	339	217	217	257	263	330	330	236	236
122	350400	350600	Down	329	329	224	224	112	112	134	134	426	426	172	184	194	194	142	142	121	121	331	339	213	217	263	263	330	332	234	236
119	347900	356400	Down	327	327	224	224	112	112	134	140	426	426	184	190	194	194	124	142	117	127	331	347	217	217	263	263	330	330	234	236
129	346400	357800	Down	327	329	222	228	102	112	134	140	418	424	190	190	194	194	142	142	121	121	331	331	217	217	263	263	330	330	238	238
130	322800	330300	Down	321	327	222	222	112	112	134	140	426	426	190	190	194	194	134	142	117	121	331	331	217	217	257	257	330	332	234	236
131	351300	360900	Down	327	329	228	228	112	112	134	134	424	426	190	190	194	194	142	142	117	117	331	331	217	217	263	263	326	332	234	234
132	363300	367100	Down	321	331	224	226	112	112	134	134	426	430	188	188	194	194	124	142	117	117	331	331	217	225	263	263	326	332	234	234
133	349200	362500	Down	327	329	224	224	112	112	140	140	426	426	184	190	196	196	142	142	121	123	339	343	215	215	261	261	324	330	236	236
134	347500	356600	Down	327	329	224	228	112	112	134	134	428	430	184	190	194	194	142	142	117	121	331	339	217	225	263	263	326	332	236	238
137	320500	348500	Down	317	329	222	228	102	112	140	140	418	418	190	190	194	194	142	142	121	121	331	331	217	217	257	261	330	330	234	236
63	347400	365700	Down	327	327	224	228	112	112	134	140	426	426	184	184	194	194	124	124	117	117	331	347	225	225	263	263	332	332	234	238
139	336400	364000	Down	321	327	224	224	102	112	134	134	426	426	192	192	194	194	132	142	117	117	331	331	217	217	261	263	326	326	238	238
148	340500	355400	Down	327	329	224	226	112	112	134	140	424	428	184	192	194	194	124	132	117	121	331	339	217	217	263	263	324	326	234	234
153	360800	348600	Down	321	327	224	224	112	112	134	134	424	428	190	190	194	194	136	142	115	117	331	339	217	217	263	263	326	332	234	234
154	360100	360600	Down	317	321	224	224	112	112	134	140	418	426	184	192	194	196	134	134	121	123	331	347	217	225	257	263	330	332	236	238
155	314000	326600	Down	327	329	224	224	112	112	140	140	426	426	184	188	192	194	134	134	117	121	339	351	217	217	257	257	330	332	234	236
158	358700	372500	Down	327	329	218	224	102	112	134	134	426	428	190	190	194	196	124	134	117	117	331	335	217	225	261	261	324	330	234	236
159	328900	359300	Down	327	329	224	224	112	112	134	140	426	428	184	184	192	194	136	142	121	121	339	339	217	217	257	263	328	330	234	236
167	340900	344500	Down	321	329	224	224	112	112	140	140	426	426	172	190	194	196	134	142	121	123	331	351	217	225	261	263	328	328	236	236
168	325100	357600	Down	317	327	222	224	112	112	134	134	418	426	190	190	196	196	142	142	117	121	331	339	213	217	263	263	326	332	234	234
169	352700	339600	Down	321	327	224	228	112	112	134	134	426	426	184	190	194	194	132	134	123	127	331	335	213	217	263	263	330	330	236	236
178	307100	347900	Down	329	329	224	224	112	112	134	134	426	430	172	190	194	194	124	124	121	121	331	351	213	217	257	263	326	332	236	238
173	342500	363300	Down	323	329	224	224	112	112	134	134	426	426	172	190	192	196	134	142	117	117	331	331	215	217	261	261	326	332	236	238
337	335700	367200	Down	321	327	224	226	102	112	134	140	418	428	190	192	194	194	136	142	117	123	335	339	215	225	257	261	330	332	234	234
340	298400	443200	Down	327	331	222	228	112	112	134	134	426	426	190	190	194	194	138	142	117	121	339	339	217	225	263	263	332	332	236	238
9488	302500	421500	Antrim	327	327	224	228	112	112	134	134	426	428	172	192	194	194	134	142	121	121	331	331	219	225	261	263	332	332	234	234
9944	343000	401700	Antrim	327	327	224	224	112	112	134	134	426	426	172	192	194	194	134	142	117	117	331	339	217	217	263	263	330	332	234	238
9493	334500	397500	Antrim	325	327	222	228	102	112	134	134	428	428	172	190	194	196	124	124	117	121	331	331	217	217	261	263	330	330	238	238
104	306400	414500	Antrim	327	331	224	228	112	112	134	140	426	426	190	192	194	194	134	142	117	117	331	331	217	217	263	263	330	332	238	238
9946	329000	384300	Antrim	323	327	228	228	102	112	134	134	426	426	172	172	194	196	134	142	117	127	331	339	213	217	261	263	326	328	236	238
9948	328000	383500	Antrim	329	329	228	228	102	112	134	140	426	426	172	172	194	194	134	142	117	117	331	331	217	219	263	263	330	332	234	234
110	322500	379800	Antrim	327	327	228	228	102	112	134	134	426	426	192	192	194	196	134	134	117	117	331	331	217	219	261	263	332	332	236	236
114	316600	368300	Antrim	327	327	224	228	102	112	134	134	418	426	190	192	194	196	124	142	117	121	331	347	215	225	261	263	332	332	238	238
9949	309700	400600	Antrim	323	329	224	224	102	112	134	134	426	426	172	192	194	194	134	142	117	121	331	331	213	217	261	263	332	332	234	236
126	300800	435300	Antrim	317	329	218	218	112	112	134	134	426	428	172	184	194	196	134	134	117	117	335	339	217	217	263	263	326	332	238	238
9950	324200	396900	Antrim	327	331	224	224	102	112	134	134	426	426	190	190	194	194	134	142	117	127	331	331	213	225	261	261	332	332	236	238
143	342500	402000	Antrim	317	327	224	228	112	112	134	134	428	430	190	192	194	196	124	124	117	121	331	331	217	225	263	263	332	332	236	238
145	301200	436800	Antrim	323	329	224	228	112	112	134	134	418	426	188	192	196	196	134	142	117	127	331	331	217	225	263	263	330	332	234	236
152	338100	370800	Antrim	327	331	228	228	112	112	134	134	426	428	172	172	194	194	134	142	121	121	331	331	219	225	263	263	332	332	234	238
162	330100	364900	Antrim	321	321	224	228	112	112	134	134	418	428	172	184	194	194	136	142	121	121	331	331	215	217	257	263	330	332	234	236
163	300900	398900	Antrim	317	327	224	224	112	112	134	134	426	430	190	190	194	196	124	136	117	117	331	335	217	225	263	263	326	332	234	236
166	315800	371200	Antrim	327	327	224	228	102	112	134	134	426	426	172	190	194	194	124	124	121	121	331	331	217	219	261	263	332	332	234	236
144	294100	405300	Antrim	323	329	224	228	112	112	134	134	418	426	188	192	196	196	134	142	117	127	331	331	217	225	263	263	330	332	234	236
149	316200	366800	Antrim	317	327	218	224	102	112	134	134	426	426	192	192	194	194	124	142	117	117	331	331	213	217	261	263	332	332	234	234
181	291800	426100	Antrim	317	329	224	224	102	112	134	134	428	428	172	192	196	196	124	142	117	121	331	339	217	217	261	263	332	332	234	234
189	314200	367900	Antrim	327	327	224	224	102	112	134	134	426	426	190	192	194	196	134	134	117	117	331	331	217	225	261	263	332	332	234	234
192	334500	369000	Antrim	323	323	222	224	112	126	134	134	426	426	190	192	196	196	134	142	117	121	331	351	217	217	261	263	330	330	236	238
193	319200	385200	Antrim	321	331	224	224	112	112	140	140	418	428	190	190	194	196	142	142	117	127	331	335	217	217	263	263	328	330	234	236
199	322400	360600	Antrim	321	329	228	228	112	112	134	140	426	426	172	172	194	196	134	142	121	121	331	331	215	217	263	263	332	332	234	236
302	316200	417300	Antrim	327	327	218	224	112	126	134	134	426	426	172	184	194	196	124	124	117	121	331	347	217	217	261	263	332	332	234	236
305	311900	397200	Antrim	317	327	224	228	112	112	134	134	426	426	172	190	192	194	134	134	117	117	331	339	217	217	261	263	330	332	234	234
9952	325400	389000	Antrim	317	327	224	228	102	112	134	134	426	428	184	192	194	196	134	142	117	117	339	339	213	217	261	263	332	332	238	238
9955	328400	389400	Antrim	323	323	224	228	102	126	134	134	426	426	172	190	194	194	134	142	117	117	331	347	217	219	261	263	326	332	234	236
9957	321400	390200	Antrim	323	327	224	228	112	112	134	134	426	428	172	190	194	194	124	134	117	117	331	339	217	217	263	263	332	332	238	238
323	345700	391000	Antrim	327	329	228	228	102	128	134	140	426	426	190	190	194	196	134	134	117	121	331	331	219	219	261	261	328	330	234	236
325	309100	367000	Antrim	329	329	228	228	112	112	134	134	426	430	190	190	192	194	134	142	117	121	331	331	213	219	263	263	330	332	236	236
326	303700	416300	Antrim	327	329	224	228	0	0	144	144	424	428	172	190	196	196	134	142	117	117	331	339	217	219	261	261	330	332	236	238
329	336500	360400	Antrim	323	329	224	228	112	112	134	134	426	426	172	172	194	196	124	134	117	117	331	351	213	217	263	263	332	332	234	234
332	298000	404500	Antrim	327	329	224	224	112	112	134	134	426	426	192	192	194	194	124	142	115	121	331	339	217	225	257	261	330	330	234	238
9959	252700	406000	Antrim	317	327	224	228	102	112	134	134	426	426	190	190	196	196	134	142	117	121	331	351	217	217	261	263	330	332	238	238
9483	267000	429100	Derry	327	329	224	224	102	112	134	134	426	426	188	192	194	196	124	124	117	117	331	335	219	219	263	263	330	332	234	234
9945	265600	423200	Derry	327	327	224	228	102	102	134	134	426	426	172	192	194	194	134	134	121	121	339	340	215	219	263	263	332	332	234	238
9947	285100	382800	Derry	327	327	224	224	112	112	134	134	426	428	172	172	196	196	142	142	117	117	331	339	217	219	263	263	332	332	234	234
118	288500	416500	Derry	327	329	224	228	112	112	134	134	426	426	184	190	194	196	134	134	127	127	339	339	215	217	263	263	332	332	234	236
127	268600	408600	Derry	323	329	224	224	102	112	134	134	426	428	188	190	194	194	142	142	117	117	331	339	213	213	263	263	328	328	236	238
140	268800	419000	Derry	327	327	224	228	102	112	134	134	426	426	172	190	194	194	134	142	121	121	331	331	217	219	263	263	332	332	234	234
9953	270500	411600	Derry	317	329	224	224	112	126	134	140	426	426	172	188	194	194	134	134	117	117	331	331	217	219	261	263	330	332	238	238
164	288900	395100	Derry	329	329	224	224	102	102	134	134	426	428	190	192	194	196	142	142	117	121	331	339	217	217	263	263	330	332	234	236
165	268100	414000	Derry	317	327	224	224	102	112	134	134	426	428	192	192	194	196	124	134	117	117	331	331	219	219	263	263	332	332	238	238
171	286500	416700	Derry	327	327	224	224	102	112	134	134	426	426	172	192	196	196	134	134	121	127	331	339	213	217	263	263	330	332	234	236
172	294500	409900	Derry	317	329	224	224	112	112	134	140	428	428	190	192	194	196	134	142	117	121	331	331	219	225	261	261	328	328	234	238
176	271300	405600	Derry	317	327	218	228	112	112	134	134	426	426	192	192	194	196	134	142	117	117	331	339	217	217	261	263	332	332	234	234
177	264900	409100	Derry	327	327	218	224	102	112	134	134	426	430	190	192	194	196	134	134	117	121	339	339	217	217	261	261	330	330	234	234
175	265500	406100	Derry	317	327	218	228	102	112	134	134	426	428	192	192	194	196	124	142	117	117	331	331	213	217	263	263	330	330	234	236
197	264700	413700	Derry	317	327	224	228	102	112	134	134	426	426	190	190	194	194	124	134	121	121	339	340	217	219	263	263	332	332	234	236
301	263800	425000	Derry	317	327	224	224	102	112	134	134	426	426	190	192	194	196	124	142	117	121	331	331	219	225	261	263	330	332	234	234
304	252500	421100	Derry	317	327	224	228	112	112	134	134	426	428	190	190	194	196	124	134	117	117	331	331	219	219	263	263	332	332	234	238
328	290500	414500	Derry	327	329	224	230	102	112	134	134	426	426	192	192	194	194	134	142	117	127	331	331	217	219	263	263	330	332	236	238
344	285500	382800	Derry	329	329	224	224	112	112	134	134	426	426	172	192	194	194	142	142	117	117	331	331	213	213	261	263	332	332	236	238
347	285900	416300	Derry	327	327	224	224	112	112	134	134	426	426	190	192	194	196	124	134	117	117	339	339	217	217	261	263	328	330	234	238
350	279600	427500	Derry	317	317	224	224	112	112	134	134	426	428	184	184	194	194	134	142	117	117	331	331	213	217	263	263	332	332	234	238
365	291800	411400	Derry	317	329	224	224	112	112	134	134	426	426	172	188	194	194	134	134	117	121	331	339	213	217	263	263	332	332	234	234
375	274800	426200	Derry	327	327	228	228	102	112	134	134	426	426	192	192	194	194	134	134	117	121	331	331	217	225	261	263	332	332	234	238
376	274600	382400	Derry	317	327	224	224	112	112	134	134	426	428	172	172	194	194	124	134	117	127	331	331	215	217	261	261	332	332	234	238
23	253800	373800	Tyrone	317	327	224	228	112	112	134	134	426	426	172	190	194	196	124	134	117	121	335	339	217	225	261	263	330	332	234	236
42	242900	379800	Tyrone	327	327	224	224	102	102	134	134	426	426	172	190	194	196	134	142	117	121	331	339	215	217	263	263	332	332	234	238
43	248300	348800	Tyrone	317	327	218	228	112	112	134	134	426	426	192	192	194	196	134	142	121	121	331	335	217	217	261	261	330	332	236	236
116	267000	360400	Tyrone	317	327	224	224	102	112	134	134	428	428	172	190	194	196	134	134	121	121	335	339	219	219	261	263	332	332	236	236
125	281600	383200	Tyrone	327	329	224	224	112	112	134	140	426	430	190	192	194	196	124	134	117	121	331	339	215	219	263	263	330	330	236	236
136	246200	370600	Tyrone	325	327	224	224	112	112	134	134	426	426	188	192	194	194	124	142	117	127	331	331	217	217	261	263	328	332	238	238
141	253000	365000	Tyrone	317	327	224	224	102	102	134	134	426	430	190	190	194	196	124	124	121	127	331	335	215	217	263	263	332	332	234	238
NT2	261900	365800	Tyrone	327	327	224	224	112	112	134	140	426	426	172	188	196	196	134	142	121	121	331	331	215	221	263	263	330	332	236	236
66	270100	367600	Tyrone	327	327	222	224	112	112	140	140	426	426	172	184	196	196	134	142	117	117	331	339	217	219	263	263	330	332	234	236
214	270200	349800	Tyrone	317	327	222	224	112	112	134	140	428	428	172	190	194	194	124	134	117	117	331	335	217	219	263	263	330	330	236	236
307	240500	359500	Tyrone	327	327	224	228	102	112	134	134	428	428	190	192	194	196	142	142	121	127	331	331	215	217	261	263	330	332	234	236
236	253000	366600	Tyrone	327	327	224	228	102	112	134	134	0	0	172	190	194	194	124	134	117	117	331	331	217	217	263	263	330	332	234	238
238	0	0	Tyrone	317	327	224	224	112	112	134	134	426	426	172	190	0	0	134	134	117	127	335	340	215	215	261	263	332	332	236	238
NT4	275300	361500	Tyrone	317	327	224	228	102	112	134	140	426	426	190	190	194	194	124	134	117	121	331	339	217	217	261	263	328	330	236	236
243	281600	359900	Tyrone	327	327	222	224	102	102	134	134	426	426	172	192	194	196	124	142	117	127	331	335	215	217	261	263	324	330	234	238
321	266500	360100	Tyrone	327	331	224	224	112	112	134	134	426	426	192	192	194	194	140	142	117	121	331	339	219	225	263	263	330	332	234	238
248	263500	361100	Tyrone	317	329	222	224	102	112	134	140	426	426	172	172	196	196	134	134	117	117	335	339	217	219	261	261	330	330	236	238
249	273500	374800	Tyrone	317	329	222	224	102	112	140	140	426	428	172	192	196	196	124	142	127	127	331	339	217	219	263	263	330	330	234	236
251	260800	386100	Tyrone	317	327	224	224	112	112	134	134	426	426	172	192	194	196	134	134	115	117	331	339	217	217	263	263	330	330	234	234
252	276200	366200	Tyrone	327	331	228	228	112	112	134	134	426	426	192	192	194	196	142	142	121	121	331	335	219	225	263	263	330	330	234	234
334	228000	355000	Tyrone	317	329	222	224	112	112	134	140	426	426	190	192	196	196	134	134	121	121	335	339	217	219	261	263	330	332	234	236
253	279800	355600	Tyrone	327	327	224	224	112	112	134	134	426	426	172	190	194	196	134	136	117	121	331	340	215	219	261	261	330	332	236	238
255	251300	376000	Tyrone	317	329	224	224	112	112	134	134	426	426	172	172	196	196	124	142	117	117	331	339	217	217	263	263	326	332	236	236
NT3	270500	349500	Tyrone	317	317	218	218	112	112	134	140	426	430	190	192	194	194	124	142	117	117	331	331	215	219	261	261	330	332	236	238
258	241800	368400	Tyrone	327	327	222	222	112	112	134	134	426	428	190	190	192	194	124	142	121	121	331	331	215	217	261	263	330	332	234	234
341	229300	354600	Tyrone	317	329	224	224	112	112	134	140	426	426	172	190	194	196	142	142	117	121	331	331	217	217	263	263	330	330	234	238
38	237200	334900	Fermanagh	327	327	224	224	112	112	134	134	426	426	172	190	194	196	124	134	117	121	331	331	217	219	263	263	330	330	236	238
40	237200	324800	Fermanagh	327	327	224	224	112	112	134	134	426	426	190	190	196	196	134	142	127	127	331	339	219	219	263	263	330	330	234	236
246	201300	361000	Fermanagh	329	329	224	224	102	112	134	134	426	426	172	172	196	196	124	134	121	121	331	331	215	225	263	263	332	332	238	238
247	227500	341100	Fermanagh	327	327	228	228	126	126	134	134	426	426	188	192	194	194	142	142	121	127	331	331	217	219	261	263	330	330	234	238
333	238500	341300	Fermanagh	317	327	224	224	112	112	134	140	426	426	190	192	196	196	124	142	127	127	331	331	217	219	263	263	330	330	236	238
58	238000	341000	Fermanagh	327	329	224	224	112	112	134	134	0	0	188	192	194	196	124	142	121	123	331	331	215	215	263	263	330	332	234	238
68	234900	338800	Fermanagh	317	329	222	224	102	102	134	140	426	426	172	192	196	196	142	142	121	121	331	343	213	217	263	263	330	330	234	238
84	220300	345400	Fermanagh	325	327	218	224	112	112	134	134	426	426	172	192	194	196	124	124	127	127	331	339	217	219	261	263	328	330	236	236
203	227200	328500	Fermanagh	327	327	224	224	102	112	134	134	426	426	190	190	194	196	142	142	115	127	331	331	215	219	261	263	332	332	234	236
262	217000	339000	Fermanagh	327	327	224	224	112	112	134	134	426	428	172	172	196	196	134	142	121	121	331	331	215	217	263	263	332	332	234	236
269	237300	332000	Fermanagh	325	327	224	224	112	112	134	134	426	428	172	190	194	196	124	142	121	127	331	331	217	217	261	261	330	332	234	236
281	226500	345400	Fermanagh	327	327	224	224	102	112	134	134	426	426	172	192	194	196	124	134	121	127	331	343	217	219	263	263	330	330	234	236
274	231000	348000	Fermanagh	317	327	224	224	102	112	134	140	426	426	190	190	194	196	124	134	127	127	331	339	215	219	263	263	330	332	236	238
291	245600	342800	Fermanagh	317	327	224	224	112	112	134	134	426	430	190	192	194	196	124	134	117	121	331	339	217	219	261	261	330	330	238	238
300	223400	365500	Fermanagh	327	327	222	224	112	112	134	140	426	426	172	192	196	196	124	142	117	123	331	331	215	219	263	263	330	332	236	236
403	236200	346100	Fermanagh	317	327	218	228	102	112	134	134	426	426	192	192	194	194	142	142	117	121	331	331	217	217	261	263	330	332	234	234
372	233100	346600	Fermanagh	317	327	218	224	112	112	134	140	426	426	172	172	194	194	124	134	121	121	331	331	215	217	263	263	330	332	238	238
406	238300	338100	Fermanagh	327	327	224	224	112	112	134	140	426	430	172	172	194	194	142	142	117	117	331	339	215	215	261	263	330	332	236	236
377	231300	340800	Fermanagh	317	327	222	228	112	112	134	134	426	426	190	190	194	196	134	142	117	117	331	331	219	219	263	263	326	332	234	236
378	211300	336500	Fermanagh	327	329	224	228	112	112	134	134	426	426	172	188	194	196	124	136	127	127	331	331	215	215	263	263	328	332	234	234
379	238300	330700	Fermanagh	327	327	224	226	112	112	134	134	426	426	172	190	194	196	124	136	121	123	331	335	213	215	261	263	328	332	236	238
380	277500	333500	Fermanagh	327	329	222	224	102	112	134	134	424	426	172	192	194	196	124	134	121	127	331	331	217	217	261	263	330	332	236	238
45	290900	353800	Armagh	327	327	224	228	102	102	134	134	426	426	172	190	196	196	124	134	121	127	331	331	215	217	263	263	328	330	234	238
138	280100	349100	Armagh	317	329	222	228	112	112	134	134	426	430	192	192	194	196	134	142	117	127	331	331	215	225	261	263	328	330	236	236
65	289500	323900	Armagh	327	327	224	228	112	112	134	134	424	426	190	192	194	196	134	142	117	121	331	351	217	219	261	263	330	330	234	236
142	311300	357200	Armagh	323	329	224	224	112	112	134	134	428	430	172	192	194	194	124	134	117	127	331	351	217	217	261	263	330	330	236	238
71	303700	345500	Armagh	327	329	222	222	112	112	134	134	426	426	172	190	194	196	124	124	117	117	331	339	215	217	263	263	330	332	238	238
146	296900	347800	Armagh	327	329	222	228	112	112	134	134	426	426	172	172	194	196	124	124	121	127	331	331	215	217	263	263	330	332	238	238
147	278800	351500	Armagh	327	329	218	224	112	112	134	140	426	426	172	190	194	194	124	134	121	121	331	331	217	217	263	263	330	332	236	238
220	311300	358500	Armagh	327	327	218	222	112	112	134	134	426	426	172	192	192	194	124	142	117	127	331	331	213	217	263	263	326	330	236	236
303	280200	338600	Armagh	327	327	218	224	112	112	134	134	426	426	190	192	194	194	136	142	117	121	331	351	217	217	263	263	328	332	234	234
306	300700	340300	Armagh	327	327	224	228	102	112	134	134	426	426	172	190	194	194	124	124	117	121	331	335	217	217	263	263	330	332	234	234
235	298100	344700	Armagh	321	327	224	224	112	112	134	134	426	426	172	190	194	196	124	142	117	117	351	351	217	217	263	263	330	332	234	236
327	294000	354100	Armagh	317	329	224	228	112	112	134	134	426	426	172	172	194	194	124	132	117	117	331	351	215	217	263	263	330	332	234	234
336	297600	318700	Armagh	327	327	224	224	112	112	134	134	426	426	192	192	194	196	124	142	121	121	331	351	217	217	263	263	330	332	234	236
338	300800	404800	Armagh	327	327	224	224	112	112	134	134	426	428	172	190	194	196	124	134	117	123	331	351	217	225	261	263	330	332	234	236
9951	277200	343300	Armagh	317	327	224	228	102	112	134	134	426	428	172	192	194	194	142	142	117	117	331	339	217	217	263	263	330	332	236	238
77	286400	346600	Armagh	327	327	222	224	112	112	134	140	426	426	172	192	194	196	124	142	117	121	331	351	215	217	261	263	330	330	238	238
82	303200	342500	Armagh	323	327	224	228	102	112	134	134	426	426	190	192	196	196	142	142	117	127	331	339	213	217	261	263	330	330	234	236
263	280600	347400	Armagh	317	329	224	226	112	112	140	140	428	428	190	190	194	194	124	142	117	121	331	331	217	217	263	263	324	324	236	236
343	283000	341000	Armagh	323	323	224	224	112	112	134	134	426	426	190	192	194	196	134	134	117	121	331	331	217	217	263	263	324	332	234	238
273	296000	342500	Armagh	327	327	224	224	112	112	134	134	0	0	190	192	194	196	124	142	121	121	331	331	213	213	263	263	0	0	236	236
292	295800	342000	Armagh	321	329	224	226	112	112	134	134	426	426	172	184	196	196	124	124	117	117	339	351	215	217	263	263	326	332	234	238
293	285000	353500	Armagh	325	327	224	224	102	112	134	134	426	426	172	192	194	196	124	142	117	117	331	331	217	219	263	263	332	332	234	238
402	280495	326803	Armagh	325	327	222	224	102	112	134	134	426	430	190	192	194	196	134	142	117	121	331	347	215	217	261	263	330	332	234	234
14B02019	286900	304585	Monaghan	317	327	224	228	112	112	134	134	426	426	172	190	194	196	134	142	115	121	335	335	213	217	261	261	326	326	236	238
14B02825	0	0	Monaghan	317	327	224	224	112	112	134	134	426	428	190	192	194	196	134	142	121	127	331	331	217	217	263	263	330	332	236	236
14B02324	284063	325512	Monaghan	327	327	224	228	100	100	134	134	426	428	190	192	194	196	142	142	117	121	331	339	215	217	263	263	332	332	234	236
14B02630	260685	339461	Monaghan	323	329	224	224	112	112	134	134	428	430	172	192	194	196	124	124	117	127	335	351	217	225	261	263	330	332	236	238
14B03403	283702	325441	Monaghan	317	327	224	224	102	112	134	134	426	426	172	190	194	194	124	124	121	127	331	339	215	217	261	263	332	332	234	238
14B02642	261763	338631	Monaghan	327	327	224	224	112	112	134	134	428	428	172	192	192	196	134	134	123	127	335	339	213	225	263	263	328	330	236	238
14B03526	261208	341065	Monaghan	317	327	222	224	102	112	134	140	426	426	188	192	192	196	124	134	121	127	331	339	215	215	263	263	330	330	236	236
14B03527	261208	341065	Monaghan	327	327	224	228	112	112	134	140	426	426	188	190	196	196	134	142	121	121	331	339	213	219	263	263	330	330	234	236
14B03378	288818	312191	Monaghan	317	327	224	224	112	112	134	134	426	426	172	190	196	196	124	134	121	127	331	339	219	219	263	263	328	330	234	238
14B03408	226558	298516	Monaghan	327	329	224	224	102	112	134	140	426	426	172	172	194	196	124	142	117	121	331	331	217	217	263	263	330	330	234	238
14B02816	226959	299594	Cavan	327	327	224	224	112	112	140	140	426	428	190	190	196	196	124	124	121	121	331	339	217	217	263	263	330	330	236	238
14B02793	245483	312113	Cavan	327	327	224	224	102	112	134	134	426	426	172	192	194	196	134	134	115	121	335	335	217	219	263	263	330	332	236	236
14B02822	246891	304114	Cavan	327	327	224	226	112	112	134	134	426	426	190	192	196	196	124	134	127	127	331	331	217	225	263	263	332	332	234	236
14B02829	0	0	Cavan	321	327	224	228	112	112	134	134	426	426	172	188	194	194	134	134	121	121	331	335	215	215	263	263	330	330	238	238
14B02846	252821	295440	Cavan	327	329	224	224	112	112	134	134	426	428	190	190	196	196	124	134	121	121	331	339	213	217	261	261	330	332	234	238
14B02973	247853	303580	Cavan	327	327	222	224	112	112	134	140	426	430	192	192	194	194	124	124	117	127	331	331	219	225	261	263	328	332	234	236
14B02819	244877	311898	Cavan	325	327	224	224	112	112	134	134	426	426	172	190	196	196	132	134	121	121	331	331	215	217	263	263	330	332	238	238
14B02827	244858	316942	Cavan	327	329	224	224	112	112	134	134	426	430	190	192	192	194	142	142	119	121	331	335	217	217	261	263	328	332	238	238
14B03432	227658	299443	Cavan	317	329	224	224	102	112	134	134	426	428	172	172	194	196	134	134	121	127	331	331	213	215	263	263	332	332	236	238
14B02964	226558	298516	Cavan	327	327	224	224	102	112	134	134	426	426	190	192	194	196	124	138	121	127	331	339	215	215	263	263	330	330	234	238
14B02961	284497	249156	Cavan	327	327	224	228	112	112	134	134	426	428	192	192	194	196	124	134	121	127	335	339	217	219	257	263	328	330	234	236
14B01948	275344	246765	Meath	323	327	222	224	112	112	134	134	426	428	190	192	194	196	124	134	127	127	331	339	215	215	263	263	330	330	234	234
14B02633	0	0	Meath	317	327	224	224	112	112	134	140	426	426	192	192	196	196	124	134	121	127	331	331	225	225	261	263	330	332	236	238
14B02815	294592	264026	Meath	317	317	224	228	112	112	134	134	426	426	172	192	194	194	134	134	117	127	331	331	217	225	263	263	328	328	234	236
14B02823	276672	248953	Meath	317	327	224	224	112	112	134	140	426	426	172	190	194	194	132	134	117	121	331	339	215	217	263	263	330	332	234	238
14B02817	0	0	Meath	317	327	218	224	112	112	134	134	426	426	172	192	194	196	124	134	117	127	331	331	217	219	263	263	328	330	234	238
14B02965	275650	246111	Meath	317	327	224	224	102	112	134	134	426	426	172	172	194	194	132	134	119	127	331	335	217	225	263	263	330	332	236	236
14B02637	282159	285707	Meath	327	329	224	228	102	112	134	134	426	426	190	192	196	196	124	134	121	127	331	335	217	219	261	263	330	332	234	238
14B03643	293822	280061	Meath	327	327	224	228	112	112	134	134	426	428	172	192	194	196	124	134	117	121	331	335	217	217	261	263	330	332	234	238
14B03412	287099	292090	Meath	327	327	224	224	112	112	134	134	426	428	172	192	194	194	124	134	117	117	331	331	217	217	261	261	332	332	238	238
14B03509	288034	261607	Meath	327	327	218	224	112	112	134	134	424	428	192	192	194	194	124	134	117	127	347	347	215	217	261	263	330	332	234	238
14B03524	281474	285114	Meath	317	329	224	228	112	112	134	134	426	428	172	192	194	194	124	134	121	127	331	335	213	215	263	263	330	330	234	236
14B03641	285427	291039	Meath	317	327	224	224	112	112	134	134	426	426	172	172	194	194	124	134	121	127	331	335	215	217	261	261	330	330	236	238
14B03508	284883	292262	Meath	327	327	224	224	112	112	134	134	426	426	192	192	192	194	124	134	117	117	331	351	217	219	261	263	330	332	234	236
14B03507	217949	248643	Meath	323	327	222	224	112	112	134	134	426	426	192	192	194	196	124	124	117	121	331	347	213	213	263	263	330	330	234	234
14B02028	223869	242434	Westmeath	317	327	224	224	112	112	134	134	426	426	172	192	194	194	124	134	115	117	331	331	217	217	263	263	328	330	234	238
14B02792	219908	247152	Westmeath	325	327	224	228	112	112	134	134	426	430	190	190	196	196	134	142	121	127	331	335	215	217	263	263	330	330	234	236
14B02491	221815	241686	Westmeath	317	317	224	224	112	112	134	134	426	426	186	190	196	196	124	134	121	127	331	331	215	215	263	263	330	330	236	236
14B02805	220207	250862	Westmeath	317	317	224	224	112	112	134	134	426	426	172	190	194	196	124	124	117	127	331	331	217	217	263	263	330	330	234	234
14B02882	223237	242429	Westmeath	317	317	224	224	112	112	134	134	426	430	172	190	194	196	124	124	121	127	331	331	215	217	263	263	330	330	234	234
14B02804	222045	246780	Westmeath	327	327	224	224	112	112	134	134	426	430	184	190	196	196	134	142	123	127	331	340	215	215	257	263	330	330	234	236
14B02883	219706	253042	Westmeath	327	327	224	224	112	112	134	134	426	430	190	192	194	196	124	142	117	117	331	331	215	217	261	263	330	330	234	238
14B02806	210674	239914	Westmeath	327	327	224	224	112	112	134	134	426	428	172	192	194	196	124	124	121	127	331	339	215	217	261	263	330	330	236	236
14B03394	231807	239324	Westmeath	317	327	218	224	102	102	134	134	426	426	190	190	194	194	124	134	117	121	335	339	215	225	263	263	328	330	236	236
14B02960	231910	237036	Westmeath	323	327	224	224	112	112	134	134	426	426	190	192	196	196	124	134	121	127	331	331	215	217	261	263	328	330	234	234
14B02957	229568	239378	Westmeath	317	327	224	224	102	124	134	140	428	428	186	192	196	196	134	134	121	127	331	340	217	217	261	263	332	332	236	238
14B02879	210868	255588	Westmeath	317	329	224	224	112	112	134	134	426	428	190	192	196	196	132	134	121	123	331	331	215	219	261	263	330	330	234	236
14B01950	205089	275113	Longford	327	327	224	224	112	112	134	134	426	426	190	190	194	196	134	134	117	121	331	339	215	217	261	263	330	332	236	238
14B02891	227047	263448	Longford	327	327	224	224	102	112	134	134	426	426	172	190	196	196	124	134	117	121	331	335	215	215	263	263	330	330	234	236
14B02807	225560	262981	Longford	317	327	224	228	112	124	134	134	426	426	172	190	194	196	124	124	127	127	331	331	215	217	263	263	328	330	234	238
14B02809	223313	262419	Longford	327	327	218	224	102	112	134	134	426	428	172	190	194	196	124	124	121	123	331	331	215	225	261	263	330	330	234	238
14B02885	229485	269779	Longford	327	327	218	224	112	112	134	134	426	426	190	192	196	196	124	134	123	127	331	331	215	219	263	263	328	328	234	238
14B03392	227605	267731	Longford	327	327	224	224	112	112	134	134	0	0	192	192	194	194	134	134	117	117	331	331	219	225	261	261	332	332	234	236
14B03400	233464	286950	Longford	327	327	224	224	112	112	134	134	426	426	172	192	194	194	124	134	117	121	331	331	215	217	263	263	330	332	236	238
14B03467	222119	264183	Longford	317	327	218	224	112	112	134	134	426	426	192	192	194	196	134	134	117	121	331	331	215	225	261	263	328	330	234	236
14B02878	216054	223668	Longford	327	327	224	228	102	112	134	134	426	426	172	190	194	196	124	134	121	121	331	331	219	219	263	263	328	332	234	236
14B02495	260265	233755	Offaly	327	327	224	224	102	112	134	134	428	430	190	190	194	194	134	134	121	121	331	331	215	217	257	261	330	330	234	234
14B02802	0	0	Offaly	327	327	224	224	112	112	134	134	426	428	192	192	194	196	124	134	127	127	331	339	217	219	263	263	330	332	234	236
14B02323	216442	223608	Offaly	317	317	224	224	112	112	134	134	426	428	190	190	194	196	124	134	127	127	331	331	217	219	263	263	330	330	236	238
14B02343	259003	220252	Offaly	317	327	224	228	112	112	134	134	426	426	190	190	194	196	134	134	115	127	331	331	217	219	263	263	332	332	234	236
14B02339	0	0	Offaly	317	317	224	224	112	112	134	134	428	428	192	192	194	196	134	134	121	127	331	331	219	225	263	263	332	332	236	238
14B02810	0	0	Offaly	317	327	224	228	112	112	134	134	418	418	184	190	194	194	124	124	121	127	331	331	217	219	261	261	330	330	234	236
14B02887	0	0	Offaly	327	327	224	228	112	112	134	134	426	428	190	192	196	196	124	134	127	127	331	339	213	219	263	263	330	332	238	238
14B02526	275804	232221	Kildare	317	317	224	224	112	112	134	140	426	426	172	172	194	194	134	142	117	127	331	331	215	215	263	263	330	332	234	236
14B02750	277103	230737	Kildare	317	317	224	224	112	124	134	134	426	428	190	192	194	196	134	134	115	127	331	331	215	215	263	263	330	332	236	236
14B02748	277867	228698	Kildare	317	317	218	224	112	112	134	134	426	426	192	192	196	196	124	134	127	127	331	331	215	217	263	263	330	330	236	236
14B02749	270383	238598	Kildare	327	327	224	224	102	124	134	134	426	426	172	192	196	196	134	134	121	121	331	335	213	215	263	263	330	330	234	238
14B03518	275736	232126	Kildare	317	327	224	228	112	112	134	134	426	428	192	192	196	196	124	124	117	127	331	335	217	217	261	263	330	332	236	238
14B02747	265906	239466	Kildare	317	317	224	228	112	112	134	134	426	426	192	192	196	196	124	134	117	121	331	335	217	225	263	263	330	332	236	236
14B03447	269965	237502	Kildare	321	327	218	224	112	112	134	140	426	426	172	192	194	194	124	124	121	127	331	339	215	219	261	263	330	330	236	236
14B03448	270801	240765	Kildare	317	327	218	218	112	112	134	134	426	426	190	192	194	196	134	142	121	127	335	335	213	219	261	263	330	332	234	234
14B03519	295796	213506	Kildare	327	327	218	224	112	112	134	140	426	428	192	192	194	196	134	134	127	127	331	351	215	217	261	261	330	330	232	234
14B03926	294607	215809	Kildare	329	331	224	224	112	112	134	134	428	428	192	192	194	194	124	124	121	121	331	351	213	215	261	263	330	330	236	236
14B03924	269381	230171	Kildare	317	317	224	224	112	112	134	134	426	428	190	192	194	196	124	134	117	127	331	355	217	217	261	261	330	330	234	236
14B02751	293772	212970	Kildare	323	327	218	224	112	112	134	134	426	426	192	192	194	196	134	134	121	127	331	335	215	217	263	263	332	332	234	236
14B03928	275804	232221	Kildare	317	329	224	224	112	112	134	140	428	430	192	192	194	196	124	124	115	121	331	331	213	215	261	263	330	332	234	236
14B02750C	221442	192561	Kildare	317	317	224	224	112	124	134	134	426	428	192	192	194	196	132	134	115	127	331	331	215	215	263	263	330	332	236	236
14B01900	243480	188700	Laois	317	317	228	228	102	102	140	140	426	430	184	192	194	196	124	134	121	121	331	331	215	217	263	263	330	330	234	234
BA12	244034	175171	Laois	327	327	224	224	112	112	134	134	426	426	190	192	196	196	124	142	121	123	331	331	213	215	261	261	330	332	236	236
14B02346	229628	175554	Laois	327	331	224	224	102	112	134	134	426	426	172	192	196	196	134	134	117	127	331	339	217	217	261	263	330	332	234	234
14B02485	222798	188123	Laois	317	317	224	224	102	112	134	140	426	430	172	192	192	194	124	124	117	127	331	331	215	219	261	263	330	330	234	234
14B03273	258195	200311	Laois	317	321	218	218	112	112	140	140	426	426	192	192	194	196	132	134	121	127	339	343	217	217	261	263	332	332	236	236
14B03421	231324	189946	Laois	317	327	224	224	112	112	134	134	426	426	172	192	194	194	124	124	117	121	331	339	217	219	261	263	330	330	236	236
14B03272	242435	205215	Laois	323	323	224	228	112	112	134	140	426	428	172	190	194	196	124	134	117	127	331	331	215	217	261	263	330	332	234	238
14B03492	241146	204670	Laois	325	327	218	224	112	112	134	140	424	426	172	184	194	194	124	134	115	115	331	351	215	217	263	263	330	330	234	234
14B03471	301124	178107	Laois	327	327	224	228	112	112	134	134	426	426	172	190	194	194	124	134	115	121	331	331	215	219	261	263	330	332	234	238
14B01940	302322	167213	Wicklow	317	329	224	224	112	124	134	140	426	428	190	192	196	196	124	134	119	121	331	335	215	219	261	263	330	332	234	238
14B01943	0	0	Wicklow	317	317	222	228	102	102	134	134	418	426	192	192	196	196	134	134	115	121	331	331	217	219	261	261	330	330	238	238
14B01945	301530	206847	Wicklow	317	317	228	228	112	112	134	134	426	426	192	192	194	196	134	134	127	127	331	339	213	215	263	263	332	332	234	238
14B02836	311695	175790	Wicklow	317	327	224	224	112	112	134	134	426	428	172	172	194	194	124	124	121	127	331	331	215	217	261	263	330	330	236	238
14B03280	300206	205907	Wicklow	317	327	224	224	112	112	134	134	418	428	192	192	194	194	134	134	127	127	331	331	215	219	263	263	330	330	234	236
14B02837	299690	188084	Wicklow	327	327	224	224	112	112	134	140	426	426	192	192	194	194	124	124	117	117	331	331	213	217	261	261	330	332	236	238
14B03282	300745	211419	Wicklow	317	317	224	224	112	124	134	134	426	426	186	192	194	196	124	124	119	127	331	351	215	217	263	263	326	330	234	238
14B02833	300285	207139	Wicklow	317	323	224	224	112	112	134	134	426	428	172	186	196	196	124	134	119	121	331	355	213	215	263	263	330	332	234	238
14B02835	329103	209142	Wicklow	323	327	224	224	102	112	134	134	426	428	192	192	194	196	124	124	123	127	339	355	217	217	261	263	330	332	238	238
14B03486	313954	181094	Wicklow	317	317	224	224	112	112	134	140	426	426	190	192	194	194	124	134	117	121	331	340	215	219	261	263	326	330	234	238
14B03289	296484	183074	Wicklow	323	331	224	228	112	112	134	134	424	424	190	192	196	198	124	132	121	121	331	335	215	217	261	263	330	330	236	238
14B03389	313954	181094	Wicklow	317	327	224	224	112	112	134	134	426	426	172	192	196	196	134	134	123	127	331	351	215	217	257	261	328	330	236	236
14B03402	296975	186409	Wicklow	317	317	224	224	112	124	134	134	428	428	192	192	196	196	124	124	121	127	331	335	215	217	263	263	328	330	238	238
14B03446	316940	176163	Wicklow	321	329	224	224	112	112	134	134	418	428	192	192	196	196	124	134	127	127	331	351	213	219	261	263	330	330	236	236
14B03529	316061	178748	Wicklow	327	327	224	228	112	112	134	134	426	426	190	192	194	194	132	134	121	127	331	348	215	217	263	263	328	330	238	238
14B03520	317876	178799	Wicklow	321	321	224	224	112	124	134	134	426	426	172	190	194	196	124	124	117	127	331	331	215	219	261	261	330	330	236	238
14B03532	316940	176163	Wicklow	317	327	224	228	112	112	134	140	426	426	172	190	194	196	132	132	115	127	331	331	217	219	261	263	330	332	238	238
14B03436	316595	178448	Wicklow	317	321	224	224	112	112	134	140	426	428	184	192	194	196	124	124	115	127	331	343	215	217	261	263	330	330	234	238
14B03521	316721	178413	Wicklow	317	317	224	224	102	124	134	134	426	426	172	172	196	196	124	134	117	121	331	331	215	217	261	263	326	330	234	238
14B03523	316061	178748	Wicklow	321	321	224	224	112	112	134	134	426	426	184	190	194	196	124	134	115	127	331	343	217	217	261	261	330	330	236	236
14B03530	319751	188111	Wicklow	317	321	224	224	112	124	134	134	426	426	184	190	194	198	124	124	117	127	335	351	215	215	263	263	328	330	234	238
14B03908	255150	166749	Wicklow	317	317	224	228	112	112	134	140	426	426	188	192	194	198	134	134	119	121	331	340	215	217	261	263	330	330	234	238
14B01951	250942	156062	Kilkenny	323	323	224	224	112	112	134	140	426	426	172	172	194	194	124	124	127	127	331	331	217	217	261	263	330	330	236	238
BA16	250942	156062	Kilkenny	327	327	222	224	112	112	134	134	428	430	172	192	196	196	124	134	117	121	331	331	217	217	261	261	330	330	234	238
BA20	263970	130942	Kilkenny	317	327	224	228	112	112	134	134	426	428	172	172	194	194	134	134	121	121	331	335	217	219	261	263	328	330	236	236
14B02493	247709	131328	Kilkenny	317	327	228	228	102	112	134	134	426	426	172	184	194	194	124	142	115	117	331	339	217	217	263	263	330	330	234	238
14B03302	260695	157725	Kilkenny	317	321	224	228	102	102	134	134	426	428	184	190	194	194	134	134	121	127	331	331	215	217	263	263	330	330	234	234
14B02628	261676	157617	Kilkenny	327	329	222	224	112	112	134	134	424	426	190	192	194	196	124	134	127	127	331	331	215	215	261	261	330	330	236	238
14B02627	267292	171565	Kilkenny	327	327	224	224	112	112	134	134	426	428	172	192	194	194	124	134	115	121	331	348	215	215	261	263	330	332	234	238
14B01941	272527	176617	Carlow	327	327	222	224	124	124	134	140	424	424	172	192	194	196	124	134	121	121	331	331	217	219	261	263	330	332	236	236
BA09	272527	176617	Carlow	317	331	224	224	112	112	140	140	426	426	184	190	196	196	134	134	121	127	331	347	213	217	261	263	330	330	234	238
BA10	0	0	Carlow	317	317	224	224	112	112	134	140	426	428	184	190	196	196	134	134	123	127	331	347	215	219	261	263	326	330	234	236
14B02631	280572	176869	Carlow	327	327	224	224	102	112	134	134	0	0	172	172	194	196	124	124	121	127	331	343	215	219	261	263	326	328	234	236
14B02641	276965	159289	Carlow	317	321	218	228	112	112	140	140	424	424	192	192	194	196	124	134	119	121	351	351	215	217	257	257	332	332	236	236
14B03295	287959	179454	Carlow	317	327	224	228	102	112	134	134	426	428	172	192	194	194	124	134	121	121	331	331	215	215	261	263	330	330	238	238
14B02629	283989	181121	Carlow	317	329	224	224	102	112	134	140	426	428	172	190	194	194	124	124	115	121	331	331	215	217	261	263	326	330	234	236
14B02635	287404	184963	Carlow	327	329	218	224	112	112	134	140	428	428	184	192	194	194	124	134	115	121	331	339	217	217	263	263	330	332	234	236
14B02638	287404	184963	Carlow	329	331	224	224	112	112	134	140	424	430	184	192	196	196	124	124	119	127	331	351	217	217	261	261	328	330	234	236
14B02632	285665	169401	Carlow	327	331	224	224	102	112	140	140	424	426	192	192	194	196	124	134	119	121	348	351	217	217	261	261	330	332	234	234
14B03512	276965	159289	Carlow	329	331	224	224	102	112	134	134	426	426	184	190	194	194	124	124	117	127	331	351	217	219	263	263	330	332	234	238
14B03291	0	0	Carlow	317	331	224	228	112	112	134	134	424	426	172	190	194	194	132	134	117	121	331	331	213	215	261	263	330	332	234	238
14B01955	302596	133226	Wexford	317	323	224	228	112	124	134	134	426	426	172	192	194	196	124	124	117	127	331	351	213	217	261	263	330	330	234	238
14B02636	302899	131630	Wexford	323	327	228	228	112	124	134	134	426	426	172	192	196	196	124	124	127	127	331	331	217	217	261	261	330	330	234	236
14B02643	282482	137531	Wexford	317	327	218	224	112	124	134	140	426	426	192	192	196	196	134	134	121	121	331	331	217	217	261	263	326	330	234	236
14B02841	322521	162206	Wexford	319	327	224	228	112	112	134	134	418	424	172	190	196	196	124	134	115	127	347	347	217	217	261	263	330	330	238	238
14B02843	318249	150897	Wexford	317	327	224	228	102	112	134	134	424	426	190	190	194	196	134	134	121	127	331	331	215	217	263	263	330	332	234	236
14B02752	283773	136901	Wexford	319	327	224	228	102	112	134	140	424	426	184	192	194	196	132	134	117	127	331	351	213	217	257	263	330	332	234	234
14B02756	284477	124421	Wexford	317	329	224	228	112	112	134	134	424	426	172	192	194	196	124	124	127	127	339	339	215	219	261	263	330	332	234	238
14B03285	282281	111372	Wexford	327	327	224	224	112	112	134	140	426	426	172	172	194	196	142	142	121	127	331	331	215	215	261	263	330	330	238	238
14B03292	277506	105866	Wexford	317	327	224	224	112	112	134	134	426	426	172	192	194	194	124	144	117	127	339	339	215	217	263	263	330	330	238	238
14B03294	293271	134338	Wexford	317	327	224	224	102	112	134	134	426	426	172	172	194	196	124	134	121	127	331	351	215	215	263	263	330	330	234	236
14B03286	194837	202959	Wexford	317	317	224	224	112	112	134	134	426	426	172	192	194	196	124	124	117	117	331	331	213	217	263	263	330	332	234	236
14B01901	221427	160294	Tipperary	317	317	224	224	112	112	134	140	426	426	192	192	194	196	124	134	121	121	331	331	215	217	263	263	330	330	234	238
14B01909	226319	156298	Tipperary	317	317	224	224	102	112	134	134	426	426	184	192	196	196	124	124	121	121	331	335	215	217	263	263	330	330	236	236
14B02873	206338	151569	Tipperary	317	317	224	228	112	112	134	134	418	428	172	172	194	196	124	134	117	121	331	348	215	219	261	263	330	332	238	238
14B02351	206807	152619	Tipperary	327	327	218	224	104	112	134	140	426	426	172	192	194	194	124	134	117	121	331	339	217	217	257	257	328	330	234	236
14B02814	220158	162501	Tipperary	317	323	224	224	112	112	134	134	426	430	172	190	194	196	134	142	121	127	331	335	217	217	261	263	330	332	234	236
14B02895	196945	128860	Tipperary	317	317	224	224	102	112	134	140	426	426	172	192	196	196	134	134	121	127	331	339	219	219	261	263	330	332	236	236
14B02355	203929	152674	Tipperary	317	327	224	224	102	112	134	134	426	426	172	192	194	196	124	134	115	121	339	343	217	219	261	263	330	330	234	234
14B02353	228447	160970	Tipperary	317	327	218	224	102	102	134	134	428	428	192	192	194	196	132	134	127	127	331	331	215	217	263	263	330	330	236	236
14B02812	181308	167915	Tipperary	321	323	224	228	102	112	134	134	428	428	172	172	194	194	132	134	121	121	331	331	217	219	261	263	330	330	238	238
14B02894	178066	168023	Tipperary	327	327	224	224	112	112	140	140	426	426	190	190	196	196	124	124	127	127	331	331	217	219	261	263	330	330	234	234
14B02344	205476	150631	Tipperary	325	327	224	224	112	112	134	134	426	426	172	186	196	196	124	134	121	121	331	339	215	219	261	261	326	330	234	236
14B02345	177551	166761	Tipperary	317	317	224	228	102	112	134	134	426	426	192	192	194	196	124	134	121	127	331	339	217	219	261	263	330	330	234	236
14B03274	217060	165348	Tipperary	327	327	224	228	102	112	134	134	426	426	172	192	194	196	134	142	117	121	331	331	217	217	261	261	328	330	234	238
14B03413	177945	167270	Tipperary	317	317	224	228	112	112	134	134	426	426	186	192	194	196	132	134	121	127	331	339	215	217	257	261	330	332	236	238
14B02352	0	0	Tipperary	319	321	218	224	102	102	134	140	426	426	186	186	196	196	124	134	115	121	331	339	217	217	261	261	330	330	234	234
14B03275	0	0	Tipperary	321	327	224	228	102	112	134	140	426	428	172	192	194	194	124	134	117	121	331	331	215	219	263	263	330	330	236	238
14B03279	226319	156298	Tipperary	317	327	224	224	112	112	134	134	426	426	172	190	194	196	124	134	121	127	331	339	217	219	261	261	330	330	234	238
14B02874	213688	186446	Tipperary	327	327	224	228	102	102	134	134	426	426	172	192	194	194	124	124	121	123	331	351	215	217	261	261	328	330	236	238
14B03276	188273	141869	Tipperary	317	321	218	222	112	112	134	134	426	430	172	190	196	196	124	134	121	127	331	339	217	217	261	261	332	332	234	238
14B03422	186738	172546	Tipperary	317	317	224	224	112	112	134	140	426	428	184	192	194	196	134	134	127	127	331	331	217	219	261	263	330	332	234	236
14B03736	214167	116185	Tipperary	327	327	218	218	102	112	134	134	426	426	190	192	196	196	134	134	115	121	331	331	217	217	261	261	328	330	234	236
14B01944	259513	111979	Waterford	317	317	222	224	112	112	134	134	426	430	172	190	194	196	132	132	115	121	331	331	215	217	263	263	328	328	234	234
BA01	259513	111979	Waterford	317	317	228	228	102	102	134	134	426	426	190	192	196	196	124	124	121	121	331	331	215	215	263	263	330	330	234	238
BA11	259513	111979	Waterford	317	317	224	224	102	112	134	134	426	430	190	192	194	196	124	134	117	121	331	343	217	217	261	261	330	332	234	234
BA15	259513	111979	Waterford	317	317	224	224	112	112	134	134	426	426	190	190	196	196	124	134	121	121	343	343	219	219	263	263	330	330	234	234
BA17	259513	111979	Waterford	317	327	224	228	102	112	134	134	426	426	172	190	194	196	124	134	121	121	331	331	217	217	261	261	330	330	234	234
BA19	231611	120486	Waterford	317	317	224	224	112	112	134	134	426	430	172	190	194	194	134	134	121	127	331	331	217	219	261	263	330	330	234	238
14B02492	219948	112314	Waterford	317	327	224	224	102	112	134	134	418	426	190	192	194	196	132	142	121	121	331	331	215	217	261	263	330	330	236	236
14B02499	219656	100531	Waterford	317	327	224	224	112	112	134	134	426	426	172	172	194	196	124	134	121	121	331	331	217	217	263	263	330	330	238	238
14B03281	216833	114672	Waterford	317	317	224	228	112	112	134	140	428	430	172	184	194	194	134	134	121	121	331	331	217	219	261	263	330	330	236	238
14B02494	216730	115558	Waterford	327	327	224	228	102	112	134	134	426	426	172	184	194	196	134	138	121	121	331	339	217	217	261	263	330	332	234	236
14B02496	0	0	Waterford	317	317	224	228	102	112	134	140	426	426	190	192	196	196	134	134	121	127	331	331	217	219	263	263	330	332	234	234
14B02832	0	0	Waterford	317	323	218	224	102	102	134	134	426	426	172	172	196	196	124	124	121	121	331	331	217	219	263	263	330	330	234	238
14B03304	217636	99872.4	Waterford	317	317	224	228	102	112	134	134	426	428	172	192	196	196	124	124	121	121	331	331	215	219	263	263	330	330	236	238
14B03373	221018	96133.2	Waterford	317	329	224	228	112	112	134	140	428	430	172	184	194	194	124	134	115	121	339	339	217	217	261	263	330	330	234	234
14B03380	129673	183844	Waterford	317	317	222	228	112	124	134	140	426	426	172	190	194	196	124	134	121	127	331	331	215	217	263	263	330	332	238	238
14B01915	0	0	Clare	317	317	224	228	112	112	134	140	428	430	172	190	194	196	134	134	115	121	331	343	217	219	263	263	328	330	234	234
14B02354	144349	174010	Clare	317	317	224	224	102	112	134	134	426	426	184	192	196	196	124	134	121	121	331	339	215	217	261	263	330	330	236	236
14B02813	124718	178066	Clare	317	317	224	228	112	112	134	134	426	426	172	192	194	194	134	134	117	117	331	343	215	217	261	263	330	330	234	236
14B02350	128623	183917	Clare	317	317	224	224	102	112	134	140	426	426	192	192	194	196	124	134	121	127	331	339	215	217	261	263	330	330	236	238
14B02486	72189.1	146945	Clare	317	317	224	228	102	112	134	140	426	426	192	192	194	196	134	134	121	121	331	331	215	219	261	263	330	330	234	234
14B02872	136371	188088	Clare	317	327	224	224	102	112	134	134	426	426	172	172	194	196	124	134	121	121	331	339	217	217	261	261	330	330	236	236
14B02893	131974	196920	Clare	317	327	224	228	102	112	134	140	426	428	192	192	194	198	134	134	127	127	331	331	215	217	263	263	330	332	236	238
14B02358	159913	191041	Clare	317	317	224	228	112	112	134	134	426	426	192	192	194	194	134	134	117	121	331	335	215	217	261	263	330	332	234	236
14B03469	135873	190879	Clare	317	327	224	224	112	112	134	134	426	426	172	192	196	196	134	134	121	121	331	331	215	217	261	263	330	330	234	236
14B03419	180129	154644	Clare	317	327	224	224	102	112	134	140	426	428	192	192	194	196	134	134	121	121	331	331	217	217	263	263	330	330	236	238
14B01902	178082	131330	Limerick	317	317	218	228	102	102	134	134	426	426	190	190	196	196	134	134	127	127	331	339	217	217	261	263	330	330	234	234
14B02349	172326	139736	Limerick	323	329	224	224	112	112	134	134	426	428	172	172	196	196	134	134	121	127	331	331	217	219	261	261	328	332	234	234
14B02347	165672	121223	Limerick	317	327	228	228	102	112	134	134	426	426	172	192	196	196	134	134	115	121	331	335	217	219	261	261	330	330	234	234
14B02487	118775	126691	Limerick	327	327	224	224	102	102	134	134	426	426	172	192	194	196	134	134	121	121	331	339	217	217	263	263	330	330	234	234
14B03278	123120	135733	Limerick	317	329	224	228	112	112	134	140	426	428	172	190	194	196	124	134	117	117	331	343	215	215	261	263	330	332	234	236
14B03415	128970	123111	Limerick	327	329	228	228	102	112	134	134	430	430	190	192	194	196	134	134	115	121	339	343	217	219	261	263	330	330	236	236
14B03418	155939	126503	Limerick	317	321	224	224	102	102	134	134	426	426	172	190	192	196	134	134	117	121	331	331	215	215	261	263	330	332	234	234
14B03277	124992	135730	Limerick	317	327	224	224	112	112	134	140	428	430	172	190	192	196	124	132	117	121	343	343	215	217	261	263	330	330	234	236
14B03420	112695	128628	Limerick	327	329	228	228	102	112	134	140	426	430	172	192	194	196	124	134	115	121	339	339	217	217	261	263	328	330	234	236
14B03391	184474	116148	Limerick	317	317	222	228	102	102	134	134	426	426	172	172	194	196	134	134	121	121	331	331	215	219	261	263	328	330	236	236
14B04152	184474	116148	Limerick	317	327	228	228	112	112	134	134	426	426	172	172	194	196	124	124	121	127	331	343	217	219	263	263	330	330	234	236
14B04153A	115769	39428.5	Limerick	317	327	224	228	102	112	134	134	426	426	172	192	196	196	124	134	121	127	331	343	217	219	263	263	326	330	234	236
14B02842	116084	44320.7	Cork	317	317	228	228	102	112	134	134	426	430	192	192	194	196	134	134	117	117	339	339	215	215	263	263	330	330	236	236
14B02640	126364	114725	Cork	327	329	224	228	112	112	134	134	426	430	184	192	194	194	134	134	121	127	331	339	217	217	263	263	328	330	234	234
14B03290	183295	90562.5	Cork	317	317	222	228	102	102	134	134	426	426	172	190	194	196	124	124	115	121	331	339	215	215	263	263	330	330	234	234
14B02489	134790	110689	Cork	317	327	224	224	102	112	134	134	426	426	172	172	196	196	134	134	121	121	331	331	215	219	261	263	330	332	234	238
14B02838	134063	110208	Cork	317	329	228	228	112	112	134	134	426	426	172	192	194	196	134	142	115	117	331	347	219	219	257	261	328	330	236	236
14B02839	115079	43502.5	Cork	321	327	228	228	102	112	134	134	426	428	172	172	194	196	124	134	121	121	331	331	215	225	263	263	330	330	236	236
14B02844	104367	40098	Cork	317	317	228	228	112	112	134	140	426	428	184	184	194	194	134	134	115	121	339	343	215	217	263	263	330	330	234	236
14B03382	76579	34582.3	Cork	317	317	228	228	112	112	140	140	426	428	184	192	194	196	132	134	121	121	331	339	217	217	261	261	328	330	234	236
14B03434	100170	35992.5	Cork	317	327	228	228	102	112	134	134	426	430	192	192	194	196	134	142	117	121	339	348	217	217	263	263	330	330	234	238
14B03510	115948	44549.3	Cork	317	317	228	228	102	112	134	140	426	430	192	192	194	196	124	134	121	121	331	339	217	217	263	263	330	330	234	236
14B02840	0	0	Cork	317	327	224	224	102	112	134	134	426	426	172	184	194	194	132	134	121	121	339	339	217	217	263	263	330	330	234	238
14B03773	111824	39830.8	Cork	317	327	222	224	102	112	140	140	426	426	184	192	194	194	124	134	115	117	331	339	217	217	263	263	330	330	238	238
14B02498	118677	115196	Cork	317	327	224	228	112	112	134	140	430	430	184	190	194	194	134	134	121	121	331	331	215	217	263	263	330	330	234	234
14B03482	125376	117071	Cork	317	317	228	228	102	102	134	134	426	426	190	192	194	196	124	134	115	121	331	339	215	217	263	263	328	330	234	236
14B03390	143688	96453.3	Cork	317	327	228	228	102	112	134	140	426	426	172	188	196	196	124	134	121	121	331	343	217	219	261	263	328	330	234	234
14B03826	129541	109295	Cork	317	317	228	228	102	112	140	140	426	428	172	190	194	194	124	134	121	127	331	339	215	217	263	263	330	330	234	234
14B03387	142348	121343	Cork	327	329	224	228	102	112	134	134	426	426	172	188	194	196	134	134	117	121	331	343	219	219	263	263	330	330	234	234
14B03804	194191	80963.1	Cork	317	327	224	228	112	112	134	140	426	426	184	192	194	196	124	134	121	121	331	331	215	219	263	263	328	332	234	238
14B03911	127191	40546.9	Cork	317	327	224	224	112	112	134	134	426	426	172	192	194	194	134	134	115	121	331	348	217	217	261	263	330	330	234	238
14B02490	130286	107871	Cork	317	317	224	228	112	112	134	140	426	428	192	192	194	196	134	134	121	121	339	343	217	219	261	263	330	332	234	236
14B03377	126364	114725	Cork	317	317	224	228	102	102	134	134	426	430	172	190	196	196	134	134	115	121	331	343	217	219	263	263	330	330	234	234
14B03406	144774	96763.2	Cork	317	329	218	222	102	102	134	134	426	430	172	192	196	196	124	134	121	121	339	339	215	215	263	263	328	330	234	236
14B03805	143688	96453.3	Cork	317	317	222	224	102	102	134	134	426	430	172	184	196	196	134	134	115	121	331	339	219	219	263	263	330	330	234	236
14B03813	142348	121343	Cork	317	327	228	228	102	112	140	140	426	426	172	192	194	196	134	134	117	121	331	331	217	217	263	263	330	330	234	234
14B03814	194385	82983.2	Cork	317	329	224	228	112	112	134	134	426	430	172	190	194	196	134	134	115	121	331	339	215	225	263	263	330	330	234	236
14B03931	142897	91042.4	Cork	317	321	224	228	102	102	134	140	426	426	186	192	194	196	124	134	117	121	331	339	215	217	263	263	330	332	234	238
14B03940	141505	118841	Cork	317	327	224	224	102	102	134	134	426	430	172	172	194	194	134	134	117	121	331	331	217	217	263	263	330	330	234	234
14B03825	80540.6	116814	Cork	327	329	224	224	102	102	134	134	426	428	172	172	194	196	124	134	115	121	331	343	215	219	261	263	330	330	234	234
14B01903	95340.2	66737	Kerry	323	327	224	228	112	124	140	140	426	428	172	184	194	194	124	134	115	127	331	335	217	217	257	263	332	332	236	238
14B02356	96576.5	63653.7	Kerry	317	327	224	224	102	102	140	140	426	426	184	192	196	196	134	134	117	117	339	339	217	217	263	263	330	332	236	238
14B02359	51941.8	59811	Kerry	317	317	224	224	102	112	134	140	426	428	192	192	194	196	134	134	115	117	339	339	217	217	263	263	330	330	234	234
14B02488	78584.4	97988.8	Kerry	317	317	224	228	102	112	134	140	426	430	184	192	194	194	134	134	117	121	331	331	215	219	261	263	330	332	234	234
14B03417	83563.7	91287	Kerry	327	329	224	228	102	102	140	140	428	428	190	192	194	194	124	134	115	121	331	331	215	215	261	261	330	332	234	236
14B02892	95103.2	128919	Kerry	317	327	228	228	102	112	134	140	426	428	190	192	194	194	124	134	121	121	331	331	215	219	263	263	328	332	234	236
14B03430	93076.9	128785	Kerry	317	317	222	224	102	112	134	140	426	428	172	192	194	196	134	134	121	127	331	339	217	217	263	263	330	330	234	236
14B03429	93119.7	126614	Kerry	317	327	224	228	112	112	140	140	426	430	190	190	194	196	132	134	117	121	331	331	217	217	263	263	328	330	234	236
14B03414	113434	88519.6	Kerry	327	327	228	228	112	112	134	140	430	430	172	192	196	196	124	124	115	121	331	339	219	219	261	263	330	330	234	236
14B03424	164972	332585	Kerry	317	317	228	228	102	102	134	140	426	430	172	172	194	196	132	134	117	121	343	343	215	219	263	263	330	332	234	236
14B02025	0	0	Sligo	327	327	224	224	112	112	134	134	424	426	172	172	196	196	124	124	121	121	331	331	217	219	261	263	330	330	236	238
14B02338	170941	325973	Sligo	327	327	224	228	112	112	134	140	426	426	172	172	196	196	142	142	117	121	335	335	217	217	263	263	330	332	236	236
14B02803	157437	329689	Sligo	327	327	224	224	112	112	134	134	426	426	172	172	194	196	124	124	121	121	339	339	217	217	263	263	330	332	234	234
14B02821	163037	325632	Sligo	327	327	224	228	112	112	134	134	426	428	192	192	194	194	134	134	123	127	331	331	215	215	263	263	330	330	238	238
14B02342	168774	325376	Sligo	327	327	224	224	112	112	134	140	426	426	190	192	196	196	124	142	121	121	331	335	215	219	261	263	330	330	234	236
14B02334	172399	326942	Sligo	317	327	224	224	112	112	134	138	426	428	172	172	194	194	132	134	121	123	331	331	215	217	263	263	330	330	234	236
14B02799	168788	322913	Sligo	327	327	224	224	102	112	134	134	426	426	172	190	196	196	124	134	121	121	339	339	217	219	261	263	330	330	238	238
14B02340	172518	325173	Sligo	327	327	224	224	112	112	134	134	426	426	172	172	194	194	124	142	121	121	331	331	217	217	263	263	332	332	234	234
14B02795	167399	305228	Sligo	327	327	224	224	112	112	134	134	426	430	190	190	194	196	124	124	121	121	331	335	225	225	263	263	330	332	234	238
14B02956	167399	305228	Sligo	317	317	224	224	112	112	134	134	426	426	192	192	196	196	124	134	121	121	331	339	215	217	261	261	328	330	234	234
14B02958	211067	294669	Sligo	327	327	224	224	102	112	134	134	426	428	190	190	196	196	142	142	121	127	331	331	217	219	263	263	330	330	236	238
14B02018	215332	303627	Leitrim	327	327	224	224	112	112	134	134	426	430	172	188	194	196	124	124	121	121	331	331	215	217	263	263	330	332	236	236
14B02826	215632	301756	Leitrim	327	327	224	228	112	112	134	134	426	428	192	192	194	196	134	142	121	121	331	335	215	219	261	263	330	332	234	234
14B02811	0	0	Leitrim	327	329	224	224	112	112	134	134	426	426	190	192	194	196	124	124	115	127	339	353	217	219	263	263	330	332	234	236
14B02831	209920	304804	Leitrim	327	329	224	224	112	112	134	138	426	428	188	192	194	198	124	134	121	121	331	339	217	217	263	263	330	330	234	238
14B02800	209920	304804	Leitrim	317	327	224	224	112	112	134	134	426	426	172	190	196	196	124	124	121	121	331	331	215	219	261	263	330	330	234	236
14B02970	211057	285164	Leitrim	323	327	224	224	112	112	134	134	428	428	190	192	194	196	134	134	117	121	331	339	217	219	263	263	330	332	236	236
14B03444	196373	345972	Leitrim	327	327	224	228	112	112	134	134	426	426	172	190	194	194	0	0	0	0	331	339	215	219	263	263	330	332	234	238
14B02971	215359	291938	Leitrim	327	327	224	224	102	112	134	140	426	430	190	190	194	194	124	142	127	127	335	339	215	219	261	263	330	330	234	234
14B02818	212997	287768	Leitrim	327	327	224	224	112	112	134	134	424	426	190	190	196	196	134	134	115	121	331	331	215	219	263	263	330	330	236	236
14B02975	195249	324554	Leitrim	327	327	224	224	112	112	134	134	426	426	172	192	196	196	124	134	121	121	331	331	217	219	263	263	328	332	236	238
14B02796	114142	329852	Leitrim	317	327	224	224	112	112	134	134	428	430	172	192	194	196	140	142	117	127	331	331	217	219	263	263	330	330	234	234
14B03949	128646	271014	Mayo	327	327	218	224	112	112	134	134	426	426	190	190	194	196	134	142	121	121	331	331	217	217	263	263	332	332	234	238
14B03829	0	0	Mayo	317	327	218	224	112	112	134	134	426	426	172	172	194	196	134	134	121	121	331	331	217	217	261	263	330	330	234	236
14B03990	194542	285374	Mayo	317	317	224	224	112	112	134	134	426	428	172	190	196	196	134	142	121	121	331	331	217	217	263	263	328	330	236	236
14B02029	192998	249853	Roscommon	327	327	224	224	112	112	134	134	426	428	190	190	194	196	124	124	121	127	331	331	217	217	263	263	330	332	238	238
14B02362	187390	256552	Roscommon	325	327	224	224	112	112	134	140	426	426	172	172	194	196	134	142	121	127	331	331	215	219	261	263	330	332	236	236
14B02337	197941	285709	Roscommon	317	317	218	224	112	112	134	134	426	426	172	184	194	196	124	124	121	121	331	331	217	217	261	263	330	330	236	236
14B02797	178033	265253	Roscommon	327	327	224	224	112	112	134	134	426	428	190	190	194	196	124	134	117	127	331	331	217	217	261	261	330	330	234	236
14B02875	188226	258265	Roscommon	327	327	218	218	112	112	134	134	426	426	172	192	194	194	134	134	121	121	331	331	219	219	263	263	330	330	236	236
14B02336	197941	285709	Roscommon	317	327	224	224	112	112	134	140	426	426	192	192	194	194	134	142	121	121	331	339	215	217	261	263	330	330	236	238
14B02798	196821	284245	Roscommon	327	327	222	224	102	112	134	134	428	430	188	190	196	196	124	134	127	127	331	331	217	219	263	263	330	332	236	238
14B02820	195390	278834	Roscommon	317	327	224	224	112	112	134	134	426	426	190	192	194	194	134	142	127	127	331	335	213	215	263	263	332	332	234	238
14B02497	154657	231485	Roscommon	327	327	228	228	112	112	134	134	426	426	172	190	196	196	124	134	127	127	331	331	217	219	263	263	330	332	236	238
14B02333	151955	228412	Galway	321	327	222	228	112	112	134	134	426	426	192	192	196	196	124	134	121	121	331	339	215	217	263	263	330	330	234	238
14B02332	153607	230692	Galway	317	327	224	224	102	112	134	134	426	428	184	192	194	194	124	124	121	127	331	331	217	217	261	263	330	332	236	238
14B02331	149351	229252	Galway	317	317	224	224	112	112	134	134	426	426	192	192	194	196	124	134	117	127	331	335	215	217	257	263	328	330	236	236
14B02335	157683	227112	Galway	325	327	224	224	112	112	134	134	426	426	172	184	196	196	134	134	117	121	331	331	215	215	263	263	330	332	238	238
14B02328	157545	264097	Galway	317	327	218	228	112	112	134	134	426	426	190	192	196	196	124	134	117	117	331	339	217	217	263	263	328	330	236	238
14B03659	176242	205042	Galway	317	327	224	228	112	112	134	134	426	426	192	192	196	196	134	142	121	121	339	339	215	219	263	263	330	332	234	236
14B03560	171894	212167	Galway	317	317	218	228	102	112	134	140	426	426	184	192	194	194	124	124	121	121	331	339	217	217	257	263	330	332	236	236
14B03661	160102	259861	Galway	317	317	224	228	112	112	134	134	426	426	172	190	194	194	124	134	127	127	331	331	215	217	263	263	330	332	234	236
14B03662	178985	204636	Galway	327	327	218	224	112	112	134	140	428	428	190	192	194	196	124	134	121	121	331	331	215	215	263	263	332	332	236	236
14B03663	180000	210000	Galway	317	317	224	228	112	112	134	140	426	426	172	192	194	194	124	134	121	121	339	339	217	219	261	263	330	332	236	236
